# Supplementary material for: Epidemiology of Clostridioides difficile Infection in Argentina and Associated Risk Factors Evaluated Through a Meta-Analysis
Source: Antibiotics (Basel). 2026 May 22;15(6):528. doi: 10.3390/antibiotics15060528 (PMC13295513; doi:10.3390/antibiotics15060528)
Supplement: Supplementary file 1 [file antibiotics-15-00528-s001.zip]

Archive with 3 entries (3 files):
- Supplementary Figures .pdf
- Table S1 PRISMA_2020_abstract_checklist - revised version 3.pdf
- Table S2 PRISMA_2020_checklist- revised version 3.pdf
